# Supplementary material for: Characteristic Findings of Infants with Transient Elevation of Acylcarnitines in Neonatal Screening and Neonatal Weight Loss
Source: Int J Neonatal Screen. 2025 Apr 29;11(2):33. doi: 10.3390/ijns11020033 (PMC12101167; doi:10.3390/ijns11020033)
Supplement: Supplementary file 1 [file IJNS-11-00033-s001.zip]

Archive with 1 entries (1 files):
- IJNS-3560914-supplementary.pptx
